# Supplementary material for: The flavonoid quercetin decreases ACE2 and TMPRSS2 expression but not SARS‐CoV‐2 infection in cultured human lung cells
Source: Biofactors. 2024 Jun 17;50(6):1268–86. doi: 10.1002/biof.2084 (PMC11627474; doi:10.1002/biof.2084)
Supplement: Supplementary file 1 — Table S1. Cell viability, assessed by Trypan Blue exclusion, and transepithelial electrical resistance (TEER) values of Calu‐3‐ALIs, differentiated for up to 20 days post‐confluence. Quercetin treatment did not affect viability or cell epithelium integrity, as determined by TEER values. Table S2. Quercetin acutely decreases ACE2, TMPRSS2 and ADAM17 mRNA in Calu‐3‐ALI cells differentiated for 10 days, and ACE2 and TMPRSS2 mRNA in Calu‐3‐ALI cells differentiated for 20 days. Absolute copy numbers and gene expression relative to TBP are shown. Absolute expression of ACE2, TMPRSS2 and ADAM17 was also dose‐dependently decreased, while TBP was unchanged. Gene expression assays for ACE2 and TMPRSS2 were first conducted on Calu‐3 cells cultured at an ALI for 20 days, since ACE2 expression was at its highest in this model and quercetin dose‐dependently decreased expression of both, corroborating the results seen in cells cultured for 10 days. Table S3. ACTB and GAPDH were used as reference genes, in addition to TBP, in Calu‐3‐ALI cells differentiated for 10 and 20 days. TBP was selected as the reference gene because, of those screened, its expression was closest in range to that of both ACE2 and TMPRSS2 and it was unaffected by quercetin after 4 h. GAPDH and ACTB were also largely unchanged in response to quercetin and corroborate the changes in ACE2 and TMPRSS2. [file BIOF-50-1268-s001.xlsx]

## Sheet: Table S1 - Calu-3 TB & TEER
Day 0 TB Viability										Day 20 TB Viability
				(TB = Trypan Blue exclusion) assay															(TB = Trypan Blue exclusion) assay
0	0.961297	1.00373	0.994549							0 µM quercetin			10 µM quercetin			20 µM quercetin
	1.01829	1.00373	1.03089							0.969407	1.00982	1.00561	1.08142	1.00227	0.948141	1.00878	0.908588	0.925216
	0.995759	0.99129	1.03349							1.00313	1.03751	1.04302	1.0766	0.948141	0.963246	0.951406	0.963529	0.979345
	0.974552	1.00747	0.998443							0.997109	0.973315	1.02198	1.07781	0.93933	0.985902	0.957643	0.941319	0.976885
	1.0501	0.993779	0.942632							1.04047	0.987161	0.960022	0.821262	1.02115	0.985902	0.916481	0.832606	0.953511
10	1.04215	0.993779	0.972484							0.989883	0.992196	0.969373	0.911595	1.01359	0.983385	1.02126	0.964698	0.912914
	1.05408	1.03235	0.953015							1.03689	0.998906	1.01974	0.974008	1.01861	1.10458	0.992165	0.993659	1.08771
	1.06336	1.05475	1.01791							1.01845	1	1.01974	0.852432	1.06348	1.04503	1.15888	0.984139	1.07312
	1.00636	1.00747	0.920568							1.01845	1.01751	0.965086	0.992454	1.06676	1.06134	0.995638	0.961529	1.09544
	1.05408	1.02364	0.978974							0.960593	1.04487	0.943061	1.03605	1.04159	1.11682	1.09115	1.00318	1.092
20	1.01082	0.930319	0.98272							0.965623	0.938709	1.05237	1.04528	1.0591	1.11029	1.19101	0.963909	0.991561
	1.02673	0.901701	0.996519
	1.00287	0.992773	0.977528							n/N = 30/3
	1.05456	1.01742	1.01517							3 passages
	1.05589	0.962671	0.962773							2 plates/passage
										5 wells in 96WP
n/N = 15/3
3 passages										Data were normally distributed (Shapiro-Wilk)
1 plate/passage										Brown-Forsythe & Welch ANOVA tests run because of unequal variances but normally distributed residuals
5 wells in 96WP										No RM since matching not possible among technical replicates
										With post-hoc Dunnett's T3 multiple comparisons
Data were normally distributed (Shapiro-Wilk)
Ordinary one-way ANOVA (equal SDs and residuals normally distributed)										P value	0.6746
No RM since matching not possible among technical replicates
With post-hoc Tukey's multiple comparisons										Dunnett's T3 multiple comparisons test				Summary	Adjusted P Value
										0 vs. 10				ns	0.815
P value	0.454									0 vs. 20				ns	0.986
										10 vs. 20				ns	0.7937
Tukey's multiple comparisons test				Summary	Adjusted P Value
0 vs. 10				ns	0.6949
0 vs. 20				ns	0.9023
10 vs. 20				ns	0.4316
	Day 10 TEER											Day 20 TEER										Baseline TEER d0,10,20					Note, no treatments done on Day 0 since there were no ALI on this day
																											But TEER values recorded of confluent cells on ALI
		Baseline			After 8 h treatment								Baseline			After 8 h treatment						DAY 0 TEER
	0	197	167	244	216	176	263					0	260	249	308	313	332	355				176	210	163		n/N = 9/3
	10	215	158	288	230	174	282					10	245	257	307	300	336	375				178	180	200		3 passages
	20	255	205	245	273	233	278					20	263	307	297	341	392	353				149	147	150		3 plates/wells per passage
	0	210	216	264	242	258	291					0	295	259	312	368	326	385				DAY 10 TEER
	10	228	200	301	256	232	311					10	291	270	360	381	370	402				197	167	244		n/N = 27/3
	20	280	300	315	291	313	339					20	320	335	239	373	405	270				215	158	288		3 passages
	0	155	180	186	162	202	190					0	231	243	182	268	287	207				255	205	245		9 plates/wells per passage
	10	167	189	188	175	192	188					10	208	235	189	231	270	222				210	216	264		(incl Q treatments prior to treatment)
	20	166	188	184	182	191	196					20	198	247	207	231	269	257				228	200	301
																						280	300	315
		CHANGE IN TEER				n/N = 9/3							CHANGE IN TEER				n/N = 9/3					155	180	186
	0	1.09645	1.05389	1.07787		3 passages						0	1.20385	1.33333	1.1526		3 passages					167	189	188
		1.15238	1.19444	1.10227		3 plates/wells per passage							1.24746	1.25869	1.23397		3 plates/wells per passage					166	188	184
		1.04516	1.12222	1.02151									1.16017	1.18107	1.13736							DAY 20 TEER
	10	1.06977	1.10127	0.979167			Mean baseline	218.185				10	1.22449	1.30739	1.2215			Mean baseline	263.481			260	249	308		n/N = 27/3
		1.12281	1.16	1.03322			Mean after 8 h	234.667					1.30928	1.37037	1.11667			Mean after 8 h	319.222			245	257	307		3 passages
		1.0479	1.01587	1									1.11058	1.14894	1.1746							263	307	297		9 plates/wells per passage
	20	1.07059	1.13659	1.13469								20	1.29658	1.27687	1.18855							295	259	312		(incl Q treatments prior to treatment)
		1.03929	1.04333	1.07619									1.16562	1.20896	1.12971							291	270	360
		1.09639	1.01596	1.06522									1.16667	1.08907	1.24155							320	335	239
																						231	243	182
	Data were normally distributed (Shapiro-Wilk)											Data were normally distributed (Shapiro-Wilk)										208	235	189
	RM one-way ANOVA (equal SDs and residuals normally distributed)											RM one-way ANOVA (equal SDs and residuals normally distributed)										198	247	207
	Here, the passages/experiments can be matched, especially since varying baseline											With post-hoc Tukey's multiple comparisons
	has been accounted for by analysing change in TEER rather than exact values																					d10 data were not Normally distributed (Shapiro-Wilk) but log-transformed data would be
	With post-hoc Tukey's multiple comparisons											P value	0.6995									However, one-way ANOVA residuals were normally distributed so OK to proceed
																						Ordinary one-way ANOVA (equal SDs and residuals normally distributed)
	P value	0.3478										Tukey's multiple comparisons test				Summary	Adjusted P Value
												0 vs. 10				ns	0.9386					P value	<0.0001
	Tukey's multiple comparisons test				Summary	Adjusted P Value						0 vs. 20				ns	0.8678
	0 vs. 10				ns	0.316						10 vs. 20				ns	0.6787					Tukey's multiple comparisons test				Summary	Adjusted P Value
	0 vs. 20				ns	0.7238																d0 vs. d10				*	0.0264
	10 vs. 20				ns	0.7505																d0 vs. d20				****	<0.0001
																						d10 vs. d20				**	0.0012

## Sheet: Table S2 - Calu-3 mRNA
ALL Calu-3 + quercetin gene expression assays = 2 x wells/plates per passage, 3 x passages --> n/N = 6/3
DAY 10 DATA
Calu-3 Day 10 ALI - ACE2 absolute									Calu-3 Day 10 ALI - TMPRSS2 absolute									Calu-3 Day 10 ALI - ACE absolute									Calu-3 Day 10 ALI - ADAM17 absolute									Calu-3 Day 10 ALI - TBP absolute
0	5	10	20						0	5	10	20						0	5	10	20						0	5	10	20						0	5	10	20
2947.65	2013.2	1914.65	2463.7						190.937	142.543	106.467	171.579						52.3321	65.1217	70.4019	121.443						384.864	436.492	484.6	447.052						149.604	333.236	229.979	296.861
3079.63	2111.75	1962.16	2498.9						205.015	154.861	103.828	176.859						61.015	63.9484	69.8152	117.923						391.317	452.332	494.573	443.532						154.884	331.476	275.154	296.861
2956.45	2745.27	2410.91	2105.59						247.25	165.42	161.901	122.305						77.4421	72.1619	92.6958	69.8152						471.693	420.651	381.93	239.953						269.287	209.446	270.461	251.687
2974.04	2683.68	2437.31	2069.51						237.571	163.66	166.3	120.546						82.1355	69.2285	92.6958	72.7486						480.493	440.598	417.718	252.273						268.114	204.752	275.741	243.473
2815.66	2894.85	2446.11	2039.6						247.25	241.971	190.057	154.861						69.2285	92.1091	48.636	65.0631						623.643	513.934	370.197	344.969						191.845	275.154	227.046	310.355
2850.86	2815.66	2437.31	2004.4						240.211	235.812	193.577	146.062						72.1619	90.9358	45.7612	63.3617						635.964	508.654	353.769	333.236						194.192	269.874	222.939	298.621
2937.38	2544.07	2268.07	2196.95						228.039	184.045	153.688	148.702						69.0525	75.5842	70.001	85.0592						497.996	462.11	417.131	343.502						204.654	270.656	250.22	282.976
SDs were not significantly different (Brown-Forsythe)									SDs were not significantly different (Brown-Forsythe)									SDs were not significantly different (Brown-Forsythe)									SDs were not significantly different (Brown-Forsythe)									SDs were not significantly different (Brown-Forsythe)
Residuals were normally distributed (Shapiro-Wilk)									Residuals were normally distributed (Shapiro-Wilk)									Residuals were normally distributed (Shapiro-Wilk)									Residuals were normally distributed (Shapiro-Wilk)									Residuals were normally distributed (Shapiro-Wilk)
RM one-way ANOVA with post-hoc Tukey's multiple comparisons									RM one-way ANOVA with post-hoc Tukey's multiple comparisons									RM one-way ANOVA with post-hoc Tukey's multiple comparisons									RM one-way ANOVA with post-hoc Tukey's multiple comparisons									RM one-way ANOVA with post-hoc Tukey's multiple comparisons
P value	0.0015								P value	0.0009								P value	0.5475								P value	0.0307								P value	0.0663
		Summary	Adjusted P Value								Summary	Adjusted P Value								Summary	Adjusted P Value								Summary	Adjusted P Value								Summary	Adjusted P Value
0 vs. 5		ns	0.114						0 vs. 5		ns	0.0815						0 vs. 5		ns	0.9481						0 vs. 5		ns	0.8751						0 vs. 5		ns	0.1357
0 vs. 10		**	0.0044						0 vs. 10		**	0.0024						0 vs. 10		ns	0.9998						0 vs. 10		ns	0.3628						0 vs. 10		ns	0.4035
0 vs. 20		**	0.0019						0 vs. 20		**	0.0014						0 vs. 20		ns	0.5643						0 vs. 20		*	0.0255						0 vs. 20		ns	0.0617
5 vs. 10		ns	0.3551						5 vs. 10		ns	0.3021						5 vs. 10		ns	0.9668						5 vs. 10		ns	0.7848						5 vs. 10		ns	0.8881
5 vs. 20		ns	0.1846						5 vs. 20		ns	0.1947						5 vs. 20		ns	0.8613						5 vs. 20		ns	0.1032						5 vs. 20		ns	0.9702
10 vs. 20		ns	0.971						10 vs. 20		ns	0.9913						10 vs. 20		ns	0.6115						10 vs. 20		ns	0.4365						10 vs. 20		ns	0.6594
Calu-3 Day 10 ALI - ACE2/TBP									Calu-3 Day 10 ALI - TMPRSS2/TBP									Calu-3 Day 10 ALI - ACE/TBP									Calu-3 Day 10 ALI - ADAM17/TBP
0	5	10	20						0	5	10	20						0	5	10	20						0	5	10	20
19.703	6.04137	8.32531	8.29918						1.27628	0.427754	0.462942	0.577978						0.349804	0.195423	0.306122	0.409091						2.57255	1.30986	2.10714	1.50593
19.8834	6.37075	7.13115	8.41774						1.32367	0.467188	0.377343	0.595762						0.393939	0.19292	0.253731	0.397233						2.52652	1.3646	1.79744	1.49407
10.9788	13.1073	8.91409	8.36591						0.918166	0.7898	0.598611	0.485943						0.287582	0.344538	0.342733	0.277389						1.75163	2.0084	1.41215	0.95338
11.0925	13.107	8.83913	8.49996						0.886084	0.79931	0.603103	0.495108						0.306346	0.338109	0.33617	0.298795						1.79212	2.15186	1.51489	1.03614
14.6767	10.5208	10.7736	6.57181						1.2888	0.879402	0.837087	0.498982						0.360856	0.334755	0.214212	0.209641						3.25076	1.8678	1.63049	1.11153
14.6806	10.4333	10.9326	6.71218						1.23698	0.873785	0.868294	0.489123						0.371601	0.336957	0.205263	0.212181						3.27492	1.88478	1.58684	1.11591
15.1692	9.93008	9.15265	7.81113						1.155	0.706206	0.624563	0.523816						0.345021	0.29045	0.276372	0.300722						2.52808	1.76455	1.67483	1.20283
SDs were not significantly different (Brown-Forsythe)									SDs were not significantly different (Brown-Forsythe)									SDs were not significantly different (Brown-Forsythe)									SDs were not significantly different (Brown-Forsythe)
Residuals were normally distributed (Shapiro-Wilk)									Residuals NOT normally distributed (Shapiro-Wilk)									Residuals were normally distributed (Shapiro-Wilk)									Residuals were normally distributed (Shapiro-Wilk)
RM one-way ANOVA with post-hoc Tukey's multiple comparisons									Nonparametric Friedman test (RM) & post-hoc Dunn's multiple comparisons									RM one-way ANOVA with post-hoc Tukey's multiple comparisons									RM one-way ANOVA with post-hoc Tukey's multiple comparisons
P value	0.0044								P value	0.0019								P value	0.4526								P value	0.0008
		Summary	Adjusted P Value								Summary	Adjusted P Value								Summary	Adjusted P Value								Summary	Adjusted P Value
0 vs. 5		*	0.042						0 vs. 5		ns	0.2019						0 vs. 5		ns	0.6059						0 vs. 5		*	0.0344
0 vs. 10		*	0.018						0 vs. 10		*	0.0311						0 vs. 10		ns	0.421						0 vs. 10		*	0.0172
0 vs. 20		**	0.004						0 vs. 20		*	0.0105						0 vs. 20		ns	0.7416						0 vs. 20		***	0.0004
5 vs. 10		ns	0.9704						5 vs. 10		ns	>0.9999						5 vs. 10		ns	0.9878						5 vs. 10		ns	0.9839
5 vs. 20		ns	0.6365						5 vs. 20		ns	>0.9999						5 vs. 20		ns	0.9954						5 vs. 20		ns	0.1523
10 vs. 20		ns	0.8715						10 vs. 20		ns	>0.9999						10 vs. 20		ns	0.9432						10 vs. 20		ns	0.2681
DAY 20 DATA
Calu-3 Day 20 ALI - ACE2 absolute									Calu-3 Day 20 ALI - TMPRSS2 absolute									Calu-3 Day 20 ALI - TBP absolute
0	5	10	20						0	5	10	20						0	5	10	20
2909.94	3027.28	2997.95	2505.13						107.95	114.99	114.99	116.75						166.031	213.552	188.912	204.165
3039.01	3039.01	3091.82	2446.47						114.99	102.669	115.576	117.336						171.898	216.486	193.018	207.686
3919.04	3531.83	3085.95	2047.52						134.35	137.284	139.044	88.0023						193.018	188.912	161.924	217.659
3895.57	3473.16	3085.95	2085.66						144.324	136.697	138.457	90.9358						174.831	180.698	163.684	227.046
5162.8	3743.03	2563.8	2329.13						162.511	147.257	90.9358	90.9358						156.644	163.098	153.124	166.618
5045.47	3901.44	2557.93	2452.33						172.485	151.951	92.1091	89.7624						154.884	161.142	161.924	163.684
3995.31	3452.63	2897.23	2311.04						139.435	131.808	115.185	98.9537						169.551	187.315	170.431	197.81
SDs significantly different (Brown-Forsythe) so sphericity not assumed									SDs were not significantly different (Brown-Forsythe)									SDs were not significantly different (Brown-Forsythe)
Residuals were normally distributed (Shapiro-Wilk)									Residuals were normally distributed (Shapiro-Wilk)									Residuals were normally distributed (Shapiro-Wilk)
RM one-way ANOVA with GG correction and post-hoc Tukey's									RM one-way ANOVA with post-hoc Tukey's multiple comparisons									RM one-way ANOVA with post-hoc Tukey's multiple comparisons
P value	0.016								P value	0.0297								P value	0.0092
		Summary	Adjusted P Value								Summary	Adjusted P Value								Summary	Adjusted P Value
0 vs. 5		ns	0.2535						0 vs. 5		ns	0.9352						0 vs. 5		ns	0.186
0 vs. 10		ns	0.2261						0 vs. 10		ns	0.276						0 vs. 10		ns	0.9996
0 vs. 20		*	0.0332						0 vs. 20		*	0.0304						0 vs. 20		*	0.0175
5 vs. 10		ns	0.209						5 vs. 10		ns	0.5775						5 vs. 10		ns	0.2184
5 vs. 20		**	0.0062						5 vs. 20		ns	0.0906						5 vs. 20		ns	0.5822
10 vs. 20		*	0.0481						10 vs. 20		ns	0.6006						10 vs. 20		*	0.0213
Calu-3 Day 20 ALI - ACE2/TBP									Calu-3 Day 20 ALI - TMPRSS2/TBP
0	5	10	20						0	5	10	20
17.5265	14.1758	15.8696	12.2701						0.650177	0.538462	0.608696	0.571839
17.6792	14.0379	16.0182	11.7797						0.668942	0.474255	0.598784	0.564972
20.304	18.6957	19.058	9.40701						0.696049	0.726708	0.858696	0.404313
22.2819	19.2208	18.853	9.18605						0.825503	0.756494	0.845878	0.400517
32.9588	22.9496	16.7433	13.9789						1.03745	0.902878	0.59387	0.545775
32.5758	24.2112	15.7971	14.9821						1.11364	0.942961	0.568841	0.548387
23.8877	18.8818	17.0565	11.934						0.83196	0.723626	0.679127	0.505967
SDs were not significantly different (Brown-Forsythe)									SDs were not significantly different (Brown-Forsythe)
Residuals were normally distributed (Shapiro-Wilk)									Residuals were normally distributed (Shapiro-Wilk)
RM one-way ANOVA with post-hoc Tukey's multiple comparisons									RM one-way ANOVA with post-hoc Tukey's multiple comparisons
P value	0.0003								P value	0.014
		Summary	Adjusted P Value								Summary	Adjusted P Value
0 vs. 5		ns	0.1068						0 vs. 5		ns	0.5972
0 vs. 10		*	0.0197						0 vs. 10		ns	0.3274
0 vs. 20		***	0.0002						0 vs. 20		**	0.0088
5 vs. 10		ns	0.8044						5 vs. 10		ns	0.9582
5 vs. 20		*	0.018						5 vs. 20		ns	0.0984
10 vs. 20		ns	0.0981						10 vs. 20		ns	0.2266

## Sheet: Table S3 - Calu-3 ACTB & GAPDH
ALL Calu-3 + quercetin gene expression assays = 2 x wells/plates per passage, 3 x passages --> n/N = 6/3
Calu-3 Day 10 ALI - ACTB absolute									Calu-3 Day 10 ALI - GAPDH absolute									Calu-3 Day 20 ALI - ACTB absolute									Calu-3 Day 20 ALI - GAPDH absolute
0	5	10	20						0	5	10	20						0	5	10	20						0	5	10	20
86738	99767.3	54350.9	81526.3						84690.6	79106.6	52117.3	69986						24609.8	27763.8	34289.1	29944.4						27652.6	30787.8	38559	34425.9
90646.8	101443	54537	81898.6						85621.2	81526.3	52489.5	71475.1						25072.4	27840.5	35583	29638.9						27858.2	31226.1	39076.6	34527.8
61423.9	84318.3	79851.1	121545						51745	67380.2	64215.9	93811.1						37924.7	41222.2	38918.2	44349.3						45534.2	45719.2	39780.3	46271.9
62168.5	83759.9	84132.2	129176						43145.6	66821.8	60679.4	97347.6						38783.8	41347.1	39903.4	44349.3						47007	46968.3	40519.2	47681.9
66077.2	80037.2	129735	142950						46384.4	59097.3	100512	97719.9						28514.5	23604.1	25227	25955.9						32987.2	25598.8	26535.3	30347.4
66821.8	80967.9	127687	139041						56212.2	55746.9	93066.5	99953.5						28502.8	23382.4	24251.7	25204.8						32282.8	24712.3	25131.8	28059.2
72312.7	88382.2	88382.2	116023						61299.8	68279.8	70513.4	88382.2						30568	30860	33028.7	33240.4						35553.6	34168.7	34933.7	36885.7
SDs were not significantly different (Brown-Forsythe)									SDs were not significantly different (Brown-Forsythe)									SDs were not significantly different (Brown-Forsythe)									SDs were not significantly different (Brown-Forsythe)
Residuals were normally distributed (Shapiro-Wilk)									Residuals NOT normally distributed (Shapiro-Wilk)									Residuals NOT normally distributed (Shapiro-Wilk)									Residuals NOT normally distributed (Shapiro-Wilk)
RM one-way ANOVA with post-hoc Tukey's multiple comparisons									Nonparametric Friedman test (RM) & post-hoc Dunn's multiple comparisons									Nonparametric Friedman test (RM) & post-hoc Dunn's multiple comparisons									Nonparametric Friedman test (RM) & post-hoc Dunn's multiple comparisons
P value	0.043								P value	0.5414								P value	0.23								P value	0.2556
		Summary	Adjusted P Value								Summary	Adjusted P Value								Summary	Adjusted P Value								Summary	Adjusted P Value
0 vs. 5		ns	0.6563						0 vs. 5		ns	>0.9999						0 vs. 5		ns	>0.9999						0 vs. 5		ns	>0.9999
0 vs. 10		ns	0.6563						0 vs. 10		ns	>0.9999						0 vs. 10		ns	>0.9999						0 vs. 10		ns	>0.9999
0 vs. 20		*	0.0288						0 vs. 20		ns	>0.9999						0 vs. 20		ns	0.4418						0 vs. 20		ns	>0.9999
5 vs. 10		ns	>0.9999						5 vs. 10		ns	>0.9999						5 vs. 10		ns	>0.9999						5 vs. 10		ns	>0.9999
5 vs. 20		ns	0.2294						5 vs. 20		ns	>0.9999						5 vs. 20		ns	0.4418						5 vs. 20		ns	0.265
10 vs. 20		ns	0.2294						10 vs. 20		ns	>0.9999						10 vs. 20		ns	>0.9999						10 vs. 20		ns	>0.9999
Calu-3 Day 10 ALI - ACE2/ACTB									Calu-3 Day 10 ALI - ACE2/GAPDH									Calu-3 Day 20 ALI - ACE2/ACTB									Calu-3 Day 20 ALI - ACE2/GAPDH
0	5	10	20						0	5	10	20						0	5	10	20						0	5	10	20
0.0339833	0.0201789	0.0352276	0.0302198						0.0348049	0.0254492	0.0367374	0.0352028						0.118243	0.109037	0.0874315	0.0836594						0.105232	0.0983272	0.0777495	0.0727688
0.033974	0.0208172	0.0359786	0.0305121						0.0359681	0.0259026	0.037382	0.0349618						0.12121	0.109158	0.0868902	0.0825424						0.109089	0.097323	0.0791219	0.070855
0.0481318	0.0325584	0.0301926	0.0173235						0.0571349	0.040743	0.0375438	0.022445						0.103337	0.0856778	0.0792933	0.0461681						0.0860681	0.0772505	0.0775749	0.0442497
0.0478385	0.0320401	0.02897	0.0160208						0.0689303	0.0401617	0.040167	0.021259						0.100443	0.0840001	0.0773354	0.0470279						0.0828722	0.0739469	0.0761601	0.043741
0.0426117	0.0361688	0.0188547	0.0142679						0.0607028	0.0489846	0.0243365	0.0208719						0.181059	0.158576	0.101629	0.0897339						0.15651	0.146219	0.0966186	0.0767488
0.0426636	0.034775	0.0190881	0.0144158						0.050716	0.050508	0.0261889	0.0200533						0.177017	0.166853	0.105475	0.0972964						0.15629	0.157875	0.101781	0.0873984
0.0415338	0.0294231	0.0280519	0.02046						0.0513762	0.0386249	0.0337259	0.025799						0.133552	0.118884	0.0896758	0.0744047						0.11601	0.10849	0.0848343	0.0659603
SDs were not significantly different (Brown-Forsythe)									SDs were not significantly different (Brown-Forsythe)									SDs were not significantly different (Brown-Forsythe)									SDs were not significantly different (Brown-Forsythe)
Residuals NOT normally distributed (Shapiro-Wilk)									Residuals were normally distributed (Shapiro-Wilk)									Residuals were normally distributed (Shapiro-Wilk)									Residuals were normally distributed (Shapiro-Wilk)
Nonparametric Friedman test (RM) & post-hoc Dunn's multiple comparisons									RM one-way ANOVA with post-hoc Tukey's multiple comparisons									RM one-way ANOVA with post-hoc Tukey's multiple comparisons									RM one-way ANOVA with post-hoc Tukey's multiple comparisons
P value	0.0103								P value	0.0071								P value	<0.0001								P value	<0.0001
		Summary	Adjusted P Value								Summary	Adjusted P Value								Summary	Adjusted P Value								Summary	Adjusted P Value
0 vs. 5		ns	0.4418						0 vs. 5		ns	0.2152						0 vs. 5		ns	0.2978						0 vs. 5		ns	0.7603
0 vs. 10		ns	>0.9999						0 vs. 10		ns	0.0549						0 vs. 10		***	0.0003						0 vs. 10		**	0.0049
0 vs. 20		*	0.0105						0 vs. 20		**	0.0046						0 vs. 20		****	<0.0001						0 vs. 20		****	<0.0001
5 vs. 10		ns	>0.9999						5 vs. 10		ns	0.8597						5 vs. 10		*	0.0114						5 vs. 10		*	0.0333
5 vs. 20		ns	>0.9999						5 vs. 20		ns	0.2111						5 vs. 20		***	0.0003						5 vs. 20		***	0.0003
10 vs. 20		ns	0.4418						10 vs. 20		ns	0.593						10 vs. 20		ns	0.2667						10 vs. 20		ns	0.1059
Calu-3 Day 10 ALI - TMPRSS2/ACTB									Calu-3 Day 10 ALI - TMPRSS2/GAPDH									Calu-3 Day 20 ALI - TMPRSS2/ACTB									Calu-3 Day 20 ALI - TMPRSS2/GAPDH
0	5	10	20						0	5	10	20						0	5	10	20						0	5	10	20
0.00220131	0.00142875	0.00195889	0.00210459						0.00225453	0.00180191	0.00204284	0.00245162						0.00438645	0.00414171	0.00335354	0.00389888						0.00390378	0.00373491	0.00298217	0.00339133
0.00226169	0.00152659	0.0019038	0.00215949						0.00239445	0.00189953	0.00197806	0.00247441						0.00458631	0.00368777	0.00324808	0.00395887						0.00412768	0.00328794	0.00295769	0.00339832
0.00402531	0.00196185	0.00202753	0.00100626						0.00477825	0.00245503	0.00252119	0.00130374						0.00354255	0.00333033	0.00357272	0.0019843						0.00295054	0.00300276	0.00349529	0.00190185
0.00382142	0.00195392	0.00197665	0.000933186						0.00550627	0.00244921	0.00274063	0.0012383						0.00372124	0.00330608	0.0034698	0.00205044						0.00307026	0.00291041	0.00341707	0.00190713
0.00374184	0.00302323	0.00146497	0.00108332						0.00533047	0.00409445	0.00189089	0.00158475						0.00569924	0.00623864	0.0036047	0.00350347						0.00492649	0.00575251	0.00342697	0.00299649
0.0035948	0.00291241	0.00151602	0.0010505						0.00427329	0.00423004	0.00207998	0.0014613						0.0060515	0.0064985	0.00379805	0.00356133						0.00534292	0.0061488	0.00366504	0.00319903
0.00327439	0.00213446	0.00180798	0.00138956						0.00408954	0.00282169	0.00220893	0.00175235						0.00466455	0.00453384	0.00350782	0.00315955						0.00405361	0.00413955	0.00332404	0.00279903
SDs were not significantly different (Brown-Forsythe)									SDs were not significantly different (Brown-Forsythe)									SDs were not significantly different (Brown-Forsythe)									SDs were not significantly different (Brown-Forsythe)
Residuals were normally distributed (Shapiro-Wilk)									Residuals were normally distributed (Shapiro-Wilk)									Residuals were normally distributed (Shapiro-Wilk)									Residuals were normally distributed (Shapiro-Wilk)
RM one-way ANOVA with post-hoc Tukey's multiple comparisons									RM one-way ANOVA with post-hoc Tukey's multiple comparisons									RM one-way ANOVA with post-hoc Tukey's multiple comparisons									RM one-way ANOVA with post-hoc Tukey's multiple comparisons
P value	0.0017								P value	0.0047								P value	0.0049								P value	0.0138
		Summary	Adjusted P Value								Summary	Adjusted P Value								Summary	Adjusted P Value								Summary	Adjusted P Value
0 vs. 5		ns	0.0509						0 vs. 5		ns	0.1515						0 vs. 5		ns	0.9889						0 vs. 5		ns	0.9965
0 vs. 10		*	0.0104						0 vs. 10		*	0.0201						0 vs. 10		ns	0.059						0 vs. 10		ns	0.31
0 vs. 20		**	0.0013						0 vs. 20		**	0.004						0 vs. 20		*	0.0117						0 vs. 20		*	0.0325
5 vs. 10		ns	0.8446						5 vs. 10		ns	0.6975						5 vs. 10		ns	0.1041						5 vs. 10		ns	0.2265
5 vs. 20		ns	0.2783						5 vs. 20		ns	0.2636						5 vs. 20		*	0.0216						5 vs. 20		*	0.0216
10 vs. 20		ns	0.7189						10 vs. 20		ns	0.8448						10 vs. 20		ns	0.8346						10 vs. 20		ns	0.5728
